# Supplementary material for: Unveiling the Role of Fluorination in Suppressing Dark Current and Enhancing Photocurrent to Enable Thick-Film Near-Infrared Organic Photodetectors
Source: Polymers (Basel). 2025 Oct 1;17(19):2663. doi: 10.3390/polym17192663 (PMC12526977; doi:10.3390/polym17192663)
Supplement: Supplementary file 1 [file polymers-17-02663-s001.zip]

Archive with 1 entries (1 files):
- polymers-3884124-supplementary.pdf
